# Supplementary material for: Assessing effects of the entomopathogenic fungus Metarhizium brunneum on soil microbial communities in Agriotes spp. biological pest control
Source: FEMS Microbiol Ecol. 2017 Sep 11;93(10):fix117. doi: 10.1093/femsec/fix117 (PMC5812499; doi:10.1093/femsec/fix117)
Supplement: Supplement Files [file fix117_supplement_files.zip]

Archive with 8 entries (8 files):
- supplemental_figure_captions.docx
- supplemental_tables.docx
- Supp_figure_1.png
- Supp_figure_2.tif
- Supp_figure_3.tif
- Supp_figure_4.png
- Supp_figure_5.pdf
- Supp_figure_6.tif
